# Supplementary material for: Purification, Physicochemical Properties, and Antioxidant Activities of Two Low-Molecular-Weight Polysaccharides from Ganoderma leucocontextum Fruiting Bodies
Source: Antioxidants (Basel). 2021 Jul 20;10(7):1145. doi: 10.3390/antiox10071145 (PMC8301108; doi:10.3390/antiox10071145)
Supplement: Supplementary file 1 [file antioxidants-10-01145-s001.zip]

Archive with 1 entries (1 files):
- antioxidants-1292950-supplementary.pdf
